# Supplementary material for: FXR, a Key Regulator of Lipid Metabolism, Is Inhibited by ER Stress-Mediated Activation of JNK and p38 MAPK in Large Yellow Croakers (Larimichthys crocea) Fed High Fat Diets
Source: Nutrients. 2021 Dec 1;13(12):4343. doi: 10.3390/nu13124343 (PMC8706856; doi:10.3390/nu13124343)
Supplement: Supplementary file 1 [file nutrients-13-04343-s001.zip]

Archive with 1 entries (1 files):
- nutrients-1474985-supplementary.pdf
